# Supplementary material for: Making immotile sperm motile using high-frequency ultrasound
Source: Sci Adv. 2024 Feb 14;10(7):eadk2864. doi: 10.1126/sciadv.adk2864 (PMC10866541; doi:10.1126/sciadv.adk2864)
Supplement: Supplementary file 2 — Movies S1 to S3 [file sciadv.adk2864_movies_s1_to_s3.zip]

Archive with 3 entries (3 files):
- adk2864_Movie_S1.avi
- adk2864_Movie_S2.mp4
- adk2864_Movie_S3.mp4
